# Supplementary material for: Effect of chemical disinfection on the dimensional stability of polyvinyl ether siloxane impression material: a systemic review and meta-analysis
Source: BMC Oral Health. 2023 Jul 10;23:471. doi: 10.1186/s12903-023-03168-8 (PMC10331969; doi:10.1186/s12903-023-03168-8)
Supplement: Supplementary file 1 — Supplementary Material 1 [file 12903_2023_3168_MOESM1_ESM.xlsx]

## Sheet: PVES dimensional accuracy
		Chemical Disinfection						Dimensional accuracy					F value	T test	Physical Disinfection			Dimensional accuracy						Tear Strength										Surface Roughness
	Study	Type of disinfectant	Disinfection method	Control (mm)	Control %	S1	n1	Measurement after disinfection (mm)	S2	Mean %age Change	n2	time (min)			Type of disinfectant	Disinfection method	Control	Measurement after disinfection	Mean measurment (mm)	sd	n	time (min)	Control (mm)	Measurement after disinfection (mm)	Mean Change (mm)	Mean %age Change	sd	n	time (min)	Control (mm)	Control %	S1	n1	Measurement after disinfection (mm)	S2	Mean %age Change	n2	time (min)
	Noorhayati R. Mohd	silosept	immersion		0.033	0.039	20	0.192	0.094	0.192	20	10			micorwave	irradiation	0.033	0.15		0.092	20	3
	Monika Khatri	glutaraldehyde 2.45%	immersion	24.4			10	24.78		0.015	10	10	0.001
		NaOCl 3%	immersion	24.4			10	24.8		0.016	10	10	0.001
	Gokce SOGANCI	Sodium hypochlorite (5.25%)	immersion	1.5			15		0.44	0.55	15	10	0.505
		glutaraldehyde (2%)	immersion	1.5			15		0.37	0.73	15	10	0.789
	Jawad M Mikaeel	Sodium hypochlorite (5.25%)	immersion	25			10		0.0049	0.0123	10	10		1.1276
			spray	25			10		0.0057	0.0127	10	10		-0.2216
		Dettol	immersion	25			10		0.0068	0.0122	10	10		1.2158
			spray	25			10		0.006	0.0086	10	10		1.445
		Cavex	immersion	25			10		0.0085	0.0045	10	3		-0.268
			spray	25			10		0.0063	0.0096	10	3		-0.558
	Usama Nassar	2.5% glutaraldehyde	immersion		0.2534	0.0082	20		0.0076	0.2813	20	30
	Yoshita Guntupalli	sterillium	immersion																						7.148		2.65	5	15
		glutaraldehyde 2%	immersion																						7.32		4.06	5	15
	E Altıntaş,	Cavicide	immersion																											1.24			13	1.21	0.1	0.02	13	3
		Zeta	immersion																											1.24			13	1.28	0.09	0.032	13	10
		NaOCl 5.25%	immersion																											1.24			13	1.4	0.17	0.12	13	10
	Nassar and Chow	2.5% glutaraldehyde	immersion		0.2074	0.0138	20	0.1904	0.0173		20	30

## Sheet: Disinfection trends
		Data analysis
	Chemical Disinfection			Dimensional accuracy
	Type of disinfectant	Disinfection method	Control (mm)	Measurement after disinfection (mm)	Mean Change (mm)	Mean %age Change	sd	n	time (min)
	silosept	immersion	0.033	0.192		0.41	0.094	20	10
	glutaraldehyde 2.45%	immersion	24.4	24.78		0.015	0.094	10	10
	NaOCl 3%	immersion	24.4	24.8		0.016	0.094	10	10
	Sodium hypochlorite (5.25%)	immersion				0.55	0.44	15	10
	glutaraldehyde (2%)	immersion				0.73	0.37	15	10
	Sodium hypochlorite (5.25%)	immersion				0.0123	0.0049	10	10
		spray				0.0127	0.0057	10	10
	Dettol	immersion				0.0122	0.0068	10	10
		spray				0.0086	0.006	10	10
	Cavex	immersion				0.0045	0.0085	10	3
		spray				0.0096	0.0063	10	3
	2.5% glutaraldehyde	immersion				0.2514	0.0072	20	30
	sterillium	immersion
	glutaraldehyde 2%	immersion
	Cavicide	immersion	1.24		1.21	0.02	0.1	13	3
	Zeta	immersion	1.24		1.28	0.032	0.09	13	10
	NaOCl 5.25%	immersion	1.24		1.4	0.12	0.17	13	10
	Disinfection method				Type of disinfectant		Glutaraldehyde	5		time (min)
	immersion				silosept		NaOCl	4		10		10 min	11
	immersion				glutaraldehyde 2.45%		Other	6		10		3 min	3
	immersion	immersion	15		NaOCl 3%					10		30 min	2
	immersion	spray	3		Sodium hypochlorite (5.25%)					10
	immersion				glutaraldehyde (2%)					10
	immersion				Sodium hypochlorite (5.25%)					10
	spray				Dettol					10
	immersion				Cavex					10
	spray				2.5% glutaraldehyde					10
	immersion				sterillium					3
	spray				glutaraldehyde 2%					3
	immersion				Cavicide					30
	immersion				Zeta					3
	immersion				NaOCl 5.25%					10
	immersion				glutaraldehyde 2%					10
	immersion									30
	immersion
	immersion

## Sheet: Grouped data
		spray method
		Chemical Disinfection						Dimensional accuracy					F value	T test
	Study	Type of disinfectant	Disinfection method	Control (mm)	Control %	S1	n1	Measurement after disinfection (mm)	S2	Mean %age Change	n2	time (min)
	Jawad M Mikaeel	Sodium hypochlorite (5.25%)	spray	25			10		0.0057	0.0127	10	10		-0.2216
		Dettol	spray	25			10		0.006	0.0086	10	10		1.445
		Cavex	spray	25			10		0.0063	0.0096	10	3		-0.558
		surface roughness
		Chemical Disinfection						Surface Roughness
	Study	Type of disinfectant	Disinfection method	Control (mm)	Control %	S1	n1	Measurement after disinfection (mm)	S2	Mean %age Change	n2	time (min)
	E Altıntaş,	Cavicide	immersion	1.24			13	1.21	0.1	0.02	13	3
		Zeta	immersion	1.24			13	1.28	0.09	0.032	13	10
		NaOCl 5.25%	immersion	1.24			13	1.4	0.17	0.12	13	10
		immersion method
		Chemical Disinfection						Dimensional accuracy					F value	T test
	Study	Type of disinfectant	Disinfection method	Control (mm)	Control %	S1	n1	Measurement after disinfection (mm)	S2	Mean %age Change	n2	time (min)
	Noorhayati R. Mohd	silosept	immersion		0.033	0.039	20	0.192	0.094	0.192	20	10
	Monika Khatri	glutaraldehyde 2.45%	immersion	24.4			10	24.78		0.015	10	10	0.001
		NaOCl 3%	immersion	24.4			10	24.8		0.016	10	10	0.001
	Gokce SOGANCI	Sodium hypochlorite (5.25%)	immersion	1.5			15		0.44	0.55	15	10	0.505
		glutaraldehyde (2%)	immersion	1.5			15		0.37	0.73	15	10	0.789
	Jawad M Mikaeel	Sodium hypochlorite (5.25%)	immersion	25			10		0.0049	0.0123	10	10		1.1276
		Dettol	immersion	25			10		0.0068	0.0122	10	10		1.2158
		Cavex	immersion	25			10		0.0085	0.0045	10	3		-0.268
	Usama Nassar	2.5% glutaraldehyde	immersion		0.2534	0.0082	20		0.0076	0.2813	20	30
	Nassar & Chow	Glutaraldehyde 2.5%	immersion		0.2074	0.0138	20	0.1904	0.0173		20	30
		Glutaraldehyde
		Chemical Disinfection						Dimensional accuracy					F value	T test
	Study	Type of disinfectant	Disinfection method	Control (mm)	Control %	S1	n1	Measurement after disinfection (mm)	S2	Mean %age Change	n2	time (min)
	Monika Khatri	Glutaraldehyde 2.45%	immersion	24.4			10	24.78		0.015	10	10	0.001
	Gokce SOGANCI	Glutaraldehyde (2%)	immersion	1.5			15		0.37	0.73	15	10	0.789
	Usama Nassar	Glutaraldehyde 2.5%	immersion		0.2534	0.0082	20		0.0076	0.2813	20	30
	Nassar & Chow	Glutaraldehyde 2.5%	immersion		0.2074	0.0138	20	0.1904	0.0173		20	30
		NaOCl
		Chemical Disinfection						Dimensional accuracy					F value	T test
	Study	Type of disinfectant	Disinfection method	Control (mm)	Control %	S1	n1	Measurement after disinfection (mm)	S2	Mean %age Change	n2	time (min)
	Monika Khatri	NaOCl 3%	immersion	24.4			10	24.8		0.016	10	10	0.001
	Gokce SOGANCI	NaOCl 5.25 %	immersion	1.5			15		0.44	0.55	15	10	0.505
	Jawad M Mikaeel	NaOCl 5.25 %	immersion	25			10		0.0049	0.0123	10	10		1.1276

## Sheet: analysis results
											Model	Random effects model
											Effect Size Measure	Hedges' g
											Confidence level	0.95
		Disinfection of PVES
		Dimensional stability									Study name	Hedges' g	CI Lower limit	CI Upper limit	Weight
		immersion method									NR	-0.476807	-1.12313	0.150167	0.121325
											GS - N	0.252463	-0.471296	0.990269	0.116456
											GS - G	0.315566	-0.40815	1.05684	0.116358
											JM-N	0.48292	-0.409678	1.41823	0.107071
											JM-Dettol	0.520694	-0.372519	1.45996	0.10694
											JM - Cavex	-0.114777	-1.02043	0.780721	0.107843
											UN - G	2.60709	1.79868	3.52132	0.108229
											MK-G	0.0135432	-0.885636	0.913921	0.107889
											MK-N	0.0135432	-0.885636	0.913921	0.107889
											Nassar and chow - G	-1.23975	-1.95223	-0.577588	0.104394
											Combined Effect Size			Heterogeneity
											Hedges' g	0.388368		Q	37.7551
											Standard error	0.293004		pQ	8.35446e-06
											CI Lower limit	-0.287301		I2	0.788108
											CI Upper limit	1.06404		T2	0.579763
											PI Lower limit	-1.49299		T	0.761422
											PI Upper limit	2.26973
											Z-value	1.32547
											One-tailed p-value	0.0925077
											Two-tailed p-value	0.185015
		Disinfection of PVES									Study name	Hedges' g	CI Lower limit	CI Upper limit	Weight
		Dimensional stability									Sodium hypochlorite (5.25%)	-0.0949052	-0.999422	0.801217	0.338939
		Spray method method									Dettol	0.618854	-0.276729	1.56918	0.324106
											Cavex	-0.238976	-1.15281	0.653717	0.336955
											Combined Effect Size			Heterogeneity
											Hedges' g	0.0878831		Q	2.22075
											Standard error	0.263343		pQ	0.329436
											CI Lower limit	-1.04519		I2	0.0994023
											CI Upper limit	1.22096		T2	0.0206524
											PI Lower limit	-1.20293		T	0.14371
											PI Upper limit	1.37869
											Z-value	0.333721
											One-tailed p-value	0.369295
											Two-tailed p-value	0.73859
		Disinfection of PVES									Study name	Hedges' g	CI Lower limit	CI Upper limit	Weight
		Dimensional stability									Glutaraldehyde 2.45%	0.0135432	-0.885636	0.913921	0.333235
		Glutaraldehyde									Glutaraldehyde (2%)	0.315566	-0.40815	1.05684	0.339738
											Glutaraldehyde 2.5%	3.37568	2.45554	4.43283	0.327028
											Glutaraldehyde 2.5%	-1.07615	-1.77104	-0.424931	0.254607
											Combined Effect Size
											Hedges' g	1.21566		Heterogeneity
											Standard error	1.06832		Q	32.5985
											CI Lower limit	-3.38094		pQ	8.3431e-08
											CI Upper limit	5.81226		I2	0.938647
											PI Lower limit	-7.23769		T2	2.71868
											PI Upper limit	9.66902		T	1.64884
											Z-value	1.13792
											One-tailed p-value	0.127576
											Two-tailed p-value	0.255152
											Study name	Hedges' g	CI Lower limit	CI Upper limit	Weight
		Disinfection of PVES									NaOCl 3%	0.0135432	-0.885636	0.913921	0.293224
		Dimensional stability									NaOCl 5.25 %	0.252463	-0.471296	0.990269	0.422578
		NaOCl									NaOCl 5.25 %	0.48292	-0.409678	1.41823	0.284198
											Combined Effect Size
											Hedges' g	0.247901
											Standard error	0.126117		Heterogeneity
											CI Lower limit	-0.294737		Q	0.591463
											CI Upper limit	0.79054		pQ	0.743987
											PI Lower limit	-0.294737		I2	0
											PI Upper limit	0.79054		T2	0
														T	0
											Z-value	1.96564
											One-tailed p-value	0.02467
											Two-tailed p-value	0.0493399
