# Supplementary material for: Effect of chemical disinfection on the dimensional stability of polyvinyl ether siloxane impression material: a systemic review and meta-analysis
Source: BMC Oral Health. 2023 Jul 10;23:471. doi: 10.1186/s12903-023-03168-8 (PMC10331969; doi:10.1186/s12903-023-03168-8)
Supplement: Supplementary file 2 — Supplementary Material 2 [file 12903_2023_3168_MOESM2_ESM.xlsx]

## Sheet: Input
#	Study name	Include study	M1	M2	M2-M1	S1	S2	Spooled	n1	n2	t-value	F-value	Cohen's d	Hedges' g	Sufficient data	Subgroup	Moderator
1	Glutaraldehyde 2.45%	Yes	24.4	24.78					10	10		0.001			Yes	AA	15	Glutaraldehyde data
2	Glutaraldehyde (2%)	Yes			0.73				15	15		0.789			Yes	AA	16
3	Glutaraldehyde 2.5%	Yes	0.2534	0.2813		0.0082	0.008		20	20					Yes	AA	13
4	Glutaraldehyde 2.5%	Yes	0.2074	0.1904		0.0138	0.017		20	20					Yes	AA	18
		Yes													No	BB	20
		Yes													No	BB	14
		Yes													No	AA	19
		Yes													No	AA	13
		Yes													No	BB	19
		Yes													No	AA	22
		Yes													No	BB	17
		Yes													No	BB	18
		Yes													No
		Yes													No
		Yes													No
		Yes													No
		Yes													No
		Yes													No
		Yes													No
		Yes													No
		Yes													No
		Yes													No
		Yes													No
		Yes													No
		Yes													No
		Yes													No
		Yes													No
		Yes													No
		Yes													No
		Yes													No
		Yes													No
		Yes													No
		Yes													No
		Yes													No
		Yes													No
		Yes													No
		Yes													No
		Yes													No
		Yes													No
		Yes													No
		Yes													No
		Yes													No
		Yes													No
		Yes													No
		Yes													No
		Yes													No
		Yes													No
		Yes													No
		Yes													No
		Yes													No
		Yes													No
		Yes													No
		Yes													No
		Yes													No
		Yes													No
		Yes													No
		Yes													No
		Yes													No
		Yes													No
		Yes													No
		Yes													No
		Yes													No
		Yes													No
		Yes													No
		Yes													No
		Yes													No
		Yes													No
		Yes													No
		Yes													No
		Yes													No
		Yes													No
		Yes													No
		Yes													No
		Yes													No
		Yes													No
		Yes													No
		Yes													No
		Yes													No
		Yes													No
		Yes													No
		Yes													No
		Yes													No
		Yes													No
		Yes													No
		Yes													No
		Yes													No
		Yes													No
		Yes													No
		Yes													No
		Yes													No
		Yes													No
		Yes													No
		Yes													No
		Yes													No
		Yes													No
		Yes													No
		Yes													No
		Yes													No
		Yes													No
		Yes													No
		Yes													No
		Yes													No
		Yes													No
		Yes													No
		Yes													No
		Yes													No
		Yes													No
		Yes													No
		Yes													No
		Yes													No
		Yes													No
		Yes													No
		Yes													No
		Yes													No
		Yes													No
		Yes													No
		Yes													No
		Yes													No
		Yes													No
		Yes													No
		Yes													No
		Yes													No
		Yes													No
		Yes													No
		Yes													No
		Yes													No
		Yes													No
		Yes													No
		Yes													No
		Yes													No
		Yes													No
		Yes													No
		Yes													No
		Yes													No
		Yes													No
		Yes													No
		Yes													No
		Yes													No
		Yes													No
		Yes													No
		Yes													No
		Yes													No
		Yes													No
		Yes													No
		Yes													No
		Yes													No
		Yes													No
		Yes													No
		Yes													No
		Yes													No
		Yes													No
		Yes													No
		Yes													No
		Yes													No
		Yes													No
		Yes													No
		Yes													No
		Yes													No
		Yes													No
		Yes													No
		Yes													No
		Yes													No
		Yes													No
		Yes													No
		Yes													No
		Yes													No
		Yes													No
		Yes													No
		Yes													No
		Yes													No
		Yes													No
		Yes													No
		Yes													No
		Yes													No
		Yes													No
		Yes													No
		Yes													No
		Yes													No
		Yes													No
		Yes													No
		Yes													No
		Yes													No
		Yes													No
		Yes													No
		Yes													No
		Yes													No
		Yes													No
		Yes													No
		Yes													No
		Yes													No
		Yes													No
		Yes													No
		Yes													No
		Yes													No
		Yes													No
		Yes													No
		Yes													No
		Yes													No
		Yes													No
		Yes													No

## Sheet: Forest plot
Meta-analysis model			#	Study name	Hedges' g	CI Lower limit	CI Upper limit	Weight
Model	Random effects model		1	Glutaraldehyde 2.45%	0.0135432	-0.885636	0.913921	0.248395		Entry #
Effect Size Measure	Hedges' g		2	Glutaraldehyde (2%)	0.315566	-0.40815	1.05684	0.253101		Study name
Confidence level	0.95		3	Glutaraldehyde 2.5%	3.37568	2.45554	4.43283	0.243898		Raw difference
			4	Glutaraldehyde 2.5%	-1.07615	-1.77104	-0.424931	0.254607		S (pooled)
Presentation			5							Number of subjects
Sort By	Entry #		6							Effect Size
Order	Ascending		7							Variance
			8							Standard error
Combined Effect Size			9							Weight (fixed)
Hedges' g	0.63256		10							Weight (random)
Standard error	0.94855		11
CI Lower limit	-2.38615		12
CI Upper limit	3.65127		13
PI Lower limit	-5.49194		14
PI Upper limit	6.75706		15
			16
Z-value	0.66687		17
One-tailed p-value	0.252427		18
Two-tailed p-value	0.504855		19
			20
Number of incl. subjects	130		21
Number of incl. studies	4		22
			23
Heterogeneity			24
Q	57.2079		25
pQ	2.32024e-12		26
I2	0.94756		27
T2	2.80381		28
T	1.67446		29
			30
			31
			32
			33
			34
			35
			36
			37
			38
			39
			40
			41
			42
			43
			44
			45
			46
			47
			48
			49
			50
			51
			52
			53
			54
			55
			56
			57
			58
			59
			60
			61
			62
			63
			64
			65
			66
			67
			68
			69
			70
			71
			72
			73
			74
			75
			76
			77
			78
			79
			80
			81
			82
			83
			84
			85
			86
			87
			88
			89
			90
			91
			92
			93
			94
			95
			96
			97
			98
			99
			100
			101
			102
			103
			104
			105
			106
			107
			108
			109
			110
			111
			112
			113
			114
			115
			116
			117
			118
			119
			120
			121
			122
			123
			124
			125
			126
			127
			128
			129
			130
			131
			132
			133
			134
			135
			136
			137
			138
			139
			140
			141
			142
			143
			144
			145
			146
			147
			148
			149
			150
			151
			152
			153
			154
			155
			156
			157
			158
			159
			160
			161
			162
			163
			164
			165
			166
			167
			168
			169
			170
			171
			172
			173
			174
			175
			176
			177
			178
			179
			180
			181
			182
			183
			184
			185
			186
			187
			188
			189
			190
			191
			192
			193
			194
			195
			196
			197
			198
			199
			200

## Sheet: Subgroup analysis
Meta-analysis model					#	Study name / Subgroup name	Hedges' g	CI Lower limit	CI Upper limit	Weight	Q	pQ	I2	T2	T	PI Lower limit	PI Upper limit
Effect size measure	Hedges' g				1	Glutaraldehyde 2.45%	0.0135432	-0.886235	0.913322	0.248395								Table with studies and subgroups		Forest Plot with studies and subgroups		Forest Plot with subgroups only
Between subgroup weighting	Random effects				2	Glutaraldehyde (2%)	0.315566	-0.41693	1.04806	0.253101
Within subgroup weighting	Random effects (Tau separate for subgroups)				3	Glutaraldehyde 2.5%	3.37568	2.38703	4.36432	0.243898
Confidence level	0.95				4	Glutaraldehyde 2.5%	-1.07615	-1.7492	-0.403093	0.254607
					5	AA	0.63256	-1.24417	2.50929	#DIV/0!	57.2079	2.32024e-12	0.94756	2.80381	1.67446	-5.49194	6.75706
Combined Effect Size					6	Combined Effect Size	#DIV/0!	#DIV/0!	#DIV/0!		57.2079	2.32024e-12	0.94756	2.80381	1.67446	#DIV/0!	#DIV/0!
Hedges' g	#DIV/0!				7
Standard error	#DIV/0!				8
CI Lower limit	#DIV/0!				9
CI Upper limit	#DIV/0!				10
PI Lower limit	#DIV/0!				11
PI Upper limit	#DIV/0!				12
					13
Number of incl. subjects	130				14
Number of incl. studies	4				15
Number of subgroups	1				16
					17
Analysis of variance	Sum of squares (Q*)	df	p		18
Between / Model	0	0	#NUM!		19
Within / Residual	3.63773	3	0.303333		20
Total	3.63773	3	0.303333		21
					22
Pseudo R2	0				23
					24
					25
					26
					27
					28
					29
					30
					31
					32
					33
					34
					35
					36
					37
					38
					39
					40
					41
					42
					43
					44
					45
					46
					47
					48
					49
					50
					51
					52
					53
					54
					55
					56
					57
					58
					59
					60
					61
					62
					63
					64
					65
					66
					67
					68
					69
					70
					71
					72
					73
					74
					75
					76
					77
					78
					79
					80
					81
					82
					83
					84
					85
					86
					87
					88
					89
					90
					91
					92
					93
					94
					95
					96
					97
					98
					99
					100
					101
					102
					103
					104
					105
					106
					107
					108
					109
					110
					111
					112
					113
					114
					115
					116
					117
					118
					119
					120
					121
					122
					123
					124
					125
					126
					127
					128
					129
					130
					131
					132
					133
					134
					135
					136
					137
					138
					139
					140
					141
					142
					143
					144
					145
					146
					147
					148
					149
					150
					151
					152
					153
					154
					155
					156
					157
					158
					159
					160
					161
					162
					163
					164
					165
					166
					167
					168
					169
					170
					171
					172
					173
					174
					175
					176
					177
					178
					179
					180
					181
					182
					183
					184
					185
					186
					187
					188
					189
					190
					191
					192
					193
					194
					195
					196
					197
					198
					199
					200

## Sheet: Moderator Analysis
Analysis model			Study name	Moderator	Hedges' g	Weight
Effect Size Measure	Hedges' g		Glutaraldehyde 2.45%	15	0.0135432	0.24227
Model	Random effects		Glutaraldehyde (2%)	16	0.315566	0.262884
Confidence level	0.95		Glutaraldehyde 2.5%	13	3.37568	0.224791
			Glutaraldehyde 2.5%	18	-1.07615	0.270055
									B	SE	CI LL	CI UL	β	Z-value	p-value
								Intercept	13.488	3.63962	1.90507	25.0709		3.70587	0.000210665
								Moderator	-0.827828	0.231445	-1.56439	-0.091267	-0.920163	-3.57678	0.00034785
								Analysis of variance	Sum of squares (Q*)	df	p		Mean square	F-Value	p-value
								Model	12.7934	1	0.00034785		12.7934	11.0463	0.0798374
								Residual	2.31633	2	0.314062		1.15816
								Total	15.1097	3	0.00172526
								Combined effect size	0.554441
								T2 (method of moments estimation)	0.524957
								R2	0.846699

## Sheet: Publication Bias Analysis
Meta-analysis model			Study name	Hedges' g	Standard Error									Egger Regression							Study name	Standardized residual												Study name	Inverse standard error	Z-value									Study name	Normal Quantile	Sample Quantile
Effect Size Measure	Hedges' g		Glutaraldehyde 2.45%	0.0135432	0.428278							Funnel Plot			Estimate	Standard error	CI LL	CI UL	Egger Regression and Begg & Mazumdar Rank Correlation		Glutaraldehyde 2.45%	-0.652259										Standardized Residual Histogram		Glutaraldehyde 2.45%	2.33493	0.0316224							Galbraith Plot		Glutaraldehyde 2.45%	-0.293381	-0.652259
Model	Fixed effect		Glutaraldehyde (2%)	0.315566	0.357593									Intercept	22.3145	9.18111	-6.90388	51.5329			Glutaraldehyde (2%)	0.176679												Glutaraldehyde (2%)	2.79648	0.882473									Glutaraldehyde (2%)	0.293381	0.176679
Confidence level	0.95		Glutaraldehyde 2.5%	3.37568	0.488366									Slope	-8.31158	3.56621	-19.6608	3.03768			Glutaraldehyde 2.5%	6.94766												Glutaraldehyde 2.5%	2.04764	6.91218									Glutaraldehyde 2.5%	1.02008	6.94766
			Glutaraldehyde 2.5%	-1.07615	0.332472																Glutaraldehyde 2.5%	-4.96079												Glutaraldehyde 2.5%	3.00777	-3.2368									Glutaraldehyde 2.5%	-1.02008	-4.96079
														t test	2.43048
														p-value	0.13567
														Begg & Mazumdar
														∆x-y	4
														Kendall's Tau a	0.666667
														z	1.35873
														p	0.174231
							Combined effect size	Observed		Heterogeneity														Bin	Proportion	Probability												Regression estimate											Regression estimate
							Hedges' g	0.262517		Q	57.2079																												Estimate	Standard error	CI LL	CI UL
							Standard error	0.194214		pQ	2.32024e-12													-∞; -5.95	0	1.34071e-09												Intercept	0										Intercept
							CI Lower limit	-0.355559		I2	0.94756													-5.95; -4.25	0.25	1.06872e-05												Slope	0.262517	0.194214	-0.355559	0.880594							Slope
							CI Upper limit	0.880594		T2	2.80381													-4.25; -2.55	0	0.00537546
							PI Lower limit	-5.10208		T	1.67446													-2.55; -0.85	0	0.192276																							Base sample quantiles on
							PI Upper limit	5.62711																-0.85; 0.85	0.5	0.604675
																								0.85; 2.55	0	0.192276
							Combined effect size	Adjusted		Trim and Fill	On													2.55; 4.25	0	0.00537546
							Hedges' g	0.262517		Estimator for missing studies	Leftmost Run/Rightmost run													4.25; 5.95	0	1.06872e-05
							Standard error	0.194214		Search from mean	Left													5.95; ∞	0.25	1.34071e-09
							CI Lower limit	-0.355559		Number of missing studies	0
							CI Upper limit	0.880594																* upper bound of bin is inclusive
							PI Lower limit	-5.10208
							PI Upper limit	5.62711
[truncated: 4 more columns]

## Sheet: Calculations
	Output #		Entry #	Study name	Raw difference	S (pooled)	Number of subjects	Cohen's d	Hedges' g	Variance (biased)	Variance	Standard error	Weight (fixed)	Weight (random)	CI Lower limit	CI Upper limit	Weight	Residual		ES forestplot	CI Bar LL	CI Bar UL		CES forest plot				Display # studies	Subgroup	Study name	Hedges' g	Standard Error	Weight (fixed)	Weight	CI Lower Limit	CI Upper Limit	Weight % within subgroup	Residual		ES forestplot	CI Bar LL	CI Bar UL		Display #	Subgroup	#	Studies in the subgroup	Q	pQ
Forest plot	1	1	1	Glutaraldehyde 2.45%	0.38		20	0.0141421	0.0135432	0.200005	0.183422	0.428278	5.45191	0.334758	-0.885636	0.913921	0.248395	-0.619016		0.0135432	0.899179	0.900377		Display # CES CI	5		Subgroup analysis	1	AA	Glutaraldehyde 2.45%	0.0135432	0.428278	5.45191	0.334758	-0.886235	0.913322	0.248395	-0.619016		0.0135432	0.899778	0.899778		5	AA	1	4	57.2079	2.32024e-12
	2	2	2	Glutaraldehyde (2%)	0.73		30	0.324345	0.315566	0.135087	0.127873	0.357593	7.82028	0.341101	-0.40815	1.05684	0.253101	-0.316993		0.315566	0.723716	0.741275		Display # CES PI	7			2	AA	Glutaraldehyde (2%)	0.315566	0.357593	7.82028	0.341101	-0.41693	1.04806	0.253101	-0.316993		0.315566	0.732496	0.732496
	3	3	3	Glutaraldehyde 2.5%	0.0279	0.00810062	40	3.44418	3.37568	0.24828	0.238502	0.488366	4.19284	0.328698	2.45554	4.43283	0.243898	2.74312		3.37568	0.920143	1.05715		CI Bar width	3.01871			3	AA	Glutaraldehyde 2.5%	3.37568	0.488366	4.19284	0.328698	2.38703	4.36432	0.243898	2.74312		3.37568	0.988646	0.988646
	4	4	4	Glutaraldehyde 2.5%	-0.017	0.0154829	40	-1.09799	-1.07615	0.11507	0.110538	0.332472	9.04668	0.34313	-1.77104	-0.424931	0.254607	-1.70871		-1.07615	0.694893	0.651216		PI Bar width	6.1245			4	AA	Glutaraldehyde 2.5%	-1.07615	0.332472	9.04668	0.34313	-1.7492	-0.403093	0.254607	-1.70871		-1.07615	0.673055	0.673055
																				#N/A				Size of bubble	0.254607															#N/A
																				#N/A																				#N/A
																				#N/A																				#N/A
																				#N/A																				#N/A
																				#N/A																				#N/A
																				#N/A																				#N/A
																				#N/A																				#N/A
																				#N/A																				#N/A
																				#N/A																				#N/A
																				#N/A																				#N/A
																				#N/A																				#N/A
																				#N/A																				#N/A
																				#N/A																				#N/A
																				#N/A																				#N/A
																				#N/A																				#N/A
																				#N/A																				#N/A
																				#N/A																				#N/A
																				#N/A																				#N/A
																				#N/A																				#N/A
																				#N/A																				#N/A
																				#N/A																				#N/A
																				#N/A																				#N/A
																				#N/A																				#N/A
																				#N/A																				#N/A
																				#N/A																				#N/A
																				#N/A																				#N/A
																				#N/A																				#N/A
																				#N/A																				#N/A
																				#N/A																				#N/A
																				#N/A																				#N/A
																				#N/A																				#N/A
																				#N/A																				#N/A
																				#N/A																				#N/A
																				#N/A																				#N/A
																				#N/A																				#N/A
																				#N/A																				#N/A
																				#N/A																				#N/A
																				#N/A																				#N/A
																				#N/A																				#N/A
																				#N/A																				#N/A
																				#N/A																				#N/A
																				#N/A																				#N/A
																				#N/A																				#N/A
																				#N/A																				#N/A
																				#N/A																				#N/A
																				#N/A																				#N/A
																				#N/A																				#N/A
																				#N/A																				#N/A
																				#N/A																				#N/A
																				#N/A																				#N/A
																				#N/A																				#N/A
																				#N/A																				#N/A
																				#N/A																				#N/A
																				#N/A																				#N/A
																				#N/A																				#N/A
																				#N/A																				#N/A
																				#N/A																				#N/A
																				#N/A																				#N/A
																				#N/A																				#N/A
																				#N/A																				#N/A
																				#N/A																				#N/A
																				#N/A																				#N/A
																				#N/A																				#N/A
																				#N/A																				#N/A
																				#N/A																				#N/A
																				#N/A																				#N/A
																				#N/A																				#N/A
																				#N/A																				#N/A
																				#N/A																				#N/A
																				#N/A																				#N/A
																				#N/A																				#N/A
																				#N/A																				#N/A
																				#N/A																				#N/A
																				#N/A																				#N/A
																				#N/A																				#N/A
																				#N/A																				#N/A
																				#N/A																				#N/A
																				#N/A																				#N/A
																				#N/A																				#N/A
																				#N/A																				#N/A
																				#N/A																				#N/A
																				#N/A																				#N/A
																				#N/A																				#N/A
																				#N/A																				#N/A
																				#N/A																				#N/A
																				#N/A																				#N/A
																				#N/A																				#N/A
																				#N/A																				#N/A
																				#N/A																				#N/A
																				#N/A																				#N/A
																				#N/A																				#N/A
																				#N/A																				#N/A
																				#N/A																				#N/A
																				#N/A																				#N/A
																				#N/A																				#N/A
																				#N/A																				#N/A
																				#N/A																				#N/A
																				#N/A																				#N/A
																				#N/A																				#N/A
																				#N/A																				#N/A
																				#N/A																				#N/A
																				#N/A																				#N/A
																				#N/A																				#N/A
																				#N/A																				#N/A
																				#N/A																				#N/A
																				#N/A																				#N/A
																				#N/A																				#N/A
																				#N/A																				#N/A
																				#N/A																				#N/A
																				#N/A																				#N/A
																				#N/A																				#N/A
																				#N/A																				#N/A
																				#N/A																				#N/A
																				#N/A																				#N/A
																				#N/A																				#N/A
																				#N/A																				#N/A
																				#N/A																				#N/A
																				#N/A																				#N/A
																				#N/A																				#N/A
																				#N/A																				#N/A
																				#N/A																				#N/A
																				#N/A																				#N/A
																				#N/A																				#N/A
																				#N/A																				#N/A
																				#N/A																				#N/A
																				#N/A																				#N/A
																				#N/A																				#N/A
																				#N/A																				#N/A
																				#N/A																				#N/A
																				#N/A																				#N/A
																				#N/A																				#N/A
																				#N/A																				#N/A
																				#N/A																				#N/A
																				#N/A																				#N/A
																				#N/A																				#N/A
																				#N/A																				#N/A
																				#N/A																				#N/A
																				#N/A																				#N/A
																				#N/A																				#N/A
																				#N/A																				#N/A
																				#N/A																				#N/A
																				#N/A																				#N/A
																				#N/A																				#N/A
																				#N/A																				#N/A
																				#N/A																				#N/A
																				#N/A																				#N/A
																				#N/A																				#N/A
																				#N/A																				#N/A
																				#N/A																				#N/A
																				#N/A																				#N/A
																				#N/A																				#N/A
																				#N/A																				#N/A
																				#N/A																				#N/A
																				#N/A																				#N/A
																				#N/A																				#N/A
																				#N/A																				#N/A
																				#N/A																				#N/A
																				#N/A																				#N/A
																				#N/A																				#N/A
																				#N/A																				#N/A
																				#N/A																				#N/A
																				#N/A																				#N/A
																				#N/A																				#N/A
																				#N/A																				#N/A
																				#N/A																				#N/A
																				#N/A																				#N/A
																				#N/A																				#N/A
																				#N/A																				#N/A
																				#N/A																				#N/A
																				#N/A																				#N/A
																				#N/A																				#N/A
																				#N/A																				#N/A
																				#N/A																				#N/A
																				#N/A																				#N/A
																				#N/A																				#N/A
																				#N/A																				#N/A
																				#N/A																				#N/A
																				#N/A																				#N/A
																				#N/A																				#N/A
																				#N/A																				#N/A
																				#N/A																				#N/A
																				#N/A																				#N/A
																				#N/A																				#N/A
																				#N/A																				#N/A
																				#N/A																				#N/A
																				#N/A																				#N/A
																				#N/A																				#N/A
																				#N/A																				#N/A
																				#N/A																				#N/A
																				#N/A																				#N/A
																				#N/A																				#N/A
																				#N/A																				#N/A
																				#N/A																				#N/A
																				#N/A																				#N/A
																				#N/A																				#N/A
																				#N/A																				#N/A
[truncated: 101 more columns]
