# Supplementary material for: Effect of chemical disinfection on the dimensional stability of polyvinyl ether siloxane impression material: a systemic review and meta-analysis
Source: BMC Oral Health. 2023 Jul 10;23:471. doi: 10.1186/s12903-023-03168-8 (PMC10331969; doi:10.1186/s12903-023-03168-8)
Supplement: Supplementary file 3 — Supplementary Material 3 [file 12903_2023_3168_MOESM3_ESM.xlsx]

## Sheet: Input
#	Study name	Include study	M1	M2	M2-M1	S1	S2	Spooled	n1	n2	t-value	F-value	Cohen's d	Hedges' g	Sufficient data	Subgroup	Moderator
1	NR	Yes	0.33	0.19		0.39	0.09		20	20					Yes	AA	15	Immersion data
2	GS-N	Yes							15	15		0.51			Yes	AA	16
3	GS-G	Yes							15	15		0.79			Yes	AA	13
4	JM-N	Yes							10	10	1.13				Yes	AA	18
5	JM-Dettol	Yes							10	10	1.22				Yes	BB	20
6	JM-Cavex	Yes							10	10	-0.27				Yes	BB	14
7	UN-G	Yes	0.25	0.28		0.01	0.01		20	20					Yes	AA	19
8	MK-G	Yes	24.4	24.78					10	10		0			Yes	AA	13
9	MK-N	Yes	24.4	24.8					10	10		0			Yes	BB	19
10	Nassar and chow - G	Yes	0.21	0.19		0.01	0.02		20	20					Yes	AA	22
		Yes													No	BB	17
		Yes													No	BB	18
		Yes													No
		Yes													No
		Yes													No
		Yes													No
		Yes													No
		Yes													No
		Yes													No
		Yes													No
		Yes													No
		Yes													No
		Yes													No
		Yes													No
		Yes													No
		Yes													No
		Yes													No
		Yes													No
		Yes													No
		Yes													No
		Yes													No
		Yes													No
		Yes													No
		Yes													No
		Yes													No
		Yes													No
		Yes													No
		Yes													No
		Yes													No
		Yes													No
		Yes													No
		Yes													No
		Yes													No
		Yes													No
		Yes													No
		Yes													No
		Yes													No
		Yes													No
		Yes													No
		Yes													No
		Yes													No
		Yes													No
		Yes													No
		Yes													No
		Yes													No
		Yes													No
		Yes													No
		Yes													No
		Yes													No
		Yes													No
		Yes													No
		Yes													No
		Yes													No
		Yes													No
		Yes													No
		Yes													No
		Yes													No
		Yes													No
		Yes													No
		Yes													No
		Yes													No
		Yes													No
		Yes													No
		Yes													No
		Yes													No
		Yes													No
		Yes													No
		Yes													No
		Yes													No
		Yes													No
		Yes													No
		Yes													No
		Yes													No
		Yes													No
		Yes													No
		Yes													No
		Yes													No
		Yes													No
		Yes													No
		Yes													No
		Yes													No
		Yes													No
		Yes													No
		Yes													No
		Yes													No
		Yes													No
		Yes													No
		Yes													No
		Yes													No
		Yes													No
		Yes													No
		Yes													No
		Yes													No
		Yes													No
		Yes													No
		Yes													No
		Yes													No
		Yes													No
		Yes													No
		Yes													No
		Yes													No
		Yes													No
		Yes													No
		Yes													No
		Yes													No
		Yes													No
		Yes													No
		Yes													No
		Yes													No
		Yes													No
		Yes													No
		Yes													No
		Yes													No
		Yes													No
		Yes													No
		Yes													No
		Yes													No
		Yes													No
		Yes													No
		Yes													No
		Yes													No
		Yes													No
		Yes													No
		Yes													No
		Yes													No
		Yes													No
		Yes													No
		Yes													No
		Yes													No
		Yes													No
		Yes													No
		Yes													No
		Yes													No
		Yes													No
		Yes													No
		Yes													No
		Yes													No
		Yes													No
		Yes													No
		Yes													No
		Yes													No
		Yes													No
		Yes													No
		Yes													No
		Yes													No
		Yes													No
		Yes													No
		Yes													No
		Yes													No
		Yes													No
		Yes													No
		Yes													No
		Yes													No
		Yes													No
		Yes													No
		Yes													No
		Yes													No
		Yes													No
		Yes													No
		Yes													No
		Yes													No
		Yes													No
		Yes													No
		Yes													No
		Yes													No
		Yes													No
		Yes													No
		Yes													No
		Yes													No
		Yes													No
		Yes													No
		Yes													No
		Yes													No
		Yes													No
		Yes													No
		Yes													No
		Yes													No
		Yes													No
		Yes													No
		Yes													No
		Yes													No
		Yes													No
		Yes													No
		Yes													No
		Yes													No
		Yes													No
		Yes													No
		Yes													No
		Yes													No
		Yes													No

## Sheet: Forest plot
Meta-analysis model			#	Study name	Hedges' g	CI Lower limit	CI Upper limit	Weight
Model	Random effects model		1	NR	-0.484827	-1.13163	0.142295	0.106127		Entry #
Effect Size Measure	Hedges' g		2	GS-N	0.25371	-0.470045	0.991581	0.103151		Study name
Confidence level	0.95		3	GS-G	0.315766	-0.407951	1.05705	0.103091		Raw difference
			4	JM-N	0.483948	-0.408664	1.41937	0.0971802		S (pooled)
Presentation			5	JM-Dettol	0.522492	-0.370754	1.46195	0.0970923		Number of subjects
Sort By	Entry #		6	JM-Cavex	-0.115634	-1.02133	0.779839	0.0976839		Effect Size
Order	Ascending		7	UN-G	2.94033	2.08536	3.91464	0.0958502		Variance
			8	MK-G	0	-0.899767	0.899767	0.0977145		Standard error
Combined Effect Size			9	MK-N	0	-0.899767	0.899767	0.0977145		Weight (fixed)
Hedges' g	0.246143		10	Nassar and chow - G	-1.23975	-1.95223	-0.577588	0.104394		Weight (random)
Standard error	0.336812		11
CI Lower limit	-0.515779		12
CI Upper limit	1.00806		13
PI Lower limit	-2.01032		14
PI Upper limit	2.50261		15
			16
Z-value	0.730801		17
One-tailed p-value	0.23245		18
Two-tailed p-value	0.464901		19
			20
Number of incl. subjects	280		21
Number of incl. studies	10		22
			23
Heterogeneity			24
Q	61.1517		25
pQ	8.03789e-10		26
I2	0.852825		27
T2	0.881533		28
T	0.9389		29
			30
			31
			32
			33
			34
			35
			36
			37
			38
			39
			40
			41
			42
			43
			44
			45
			46
			47
			48
			49
			50
			51
			52
			53
			54
			55
			56
			57
			58
			59
			60
			61
			62
			63
			64
			65
			66
			67
			68
			69
			70
			71
			72
			73
			74
			75
			76
			77
			78
			79
			80
			81
			82
			83
			84
			85
			86
			87
			88
			89
			90
			91
			92
			93
			94
			95
			96
			97
			98
			99
			100
			101
			102
			103
			104
			105
			106
			107
			108
			109
			110
			111
			112
			113
			114
			115
			116
			117
			118
			119
			120
			121
			122
			123
			124
			125
			126
			127
			128
			129
			130
			131
			132
			133
			134
			135
			136
			137
			138
			139
			140
			141
			142
			143
			144
			145
			146
			147
			148
			149
			150
			151
			152
			153
			154
			155
			156
			157
			158
			159
			160
			161
			162
			163
			164
			165
			166
			167
			168
			169
			170
			171
			172
			173
			174
			175
			176
			177
			178
			179
			180
			181
			182
			183
			184
			185
			186
			187
			188
			189
			190
			191
			192
			193
			194
			195
			196
			197
			198
			199
			200

## Sheet: Subgroup analysis
Meta-analysis model					#	Study name / Subgroup name	Hedges' g	CI Lower limit	CI Upper limit	Weight	Q	pQ	I2	T2	T	PI Lower limit	PI Upper limit
Effect size measure	Hedges' g				1	NR	-0.484827	-1.12179	0.152133	0.148016								Table with studies and subgroups		Forest Plot with studies and subgroups		Forest Plot with subgroups only
Between subgroup weighting	Random effects				2	GS-N	0.25371	-0.477103	0.984522	0.145019
Within subgroup weighting	Random effects (Tau separate for subgroups)				3	GS-G	0.315766	-0.416736	1.04827	0.144958
Confidence level	0.95				4	JM-N	0.483948	-0.430068	1.39796	0.138857
					5	UN-G	2.94033	2.02569	3.85497	0.137458
Combined Effect Size					6	MK-G	0	-0.899767	0.899767	0.139417
Hedges' g	0.154706				7	Nassar and chow - G	-1.23975	-1.92708	-0.55243	0.146276
Standard error	1				8	AA	0.300828	-0.655875	1.25753	0.139141	59.9184	4.67619e-11	0.899864	1.26974	1.12683	-2.70139	3.30304
CI Lower limit	-2.10745				9	JM-Dettol	0.522492	-0.393862	1.43885	0.325464
CI Upper limit	2.41686				10	JM-Cavex	-0.115634	-1.01622	0.784953	0.336961
PI Lower limit	-2.10745				11	MK-N	0	-0.899767	0.899767	0.337575
PI Upper limit	2.41686				12	BB	0.131089	-0.25942	0.521597	0.860859	1.23023	0.540578	0	0	0	-0.708604	0.970782
					13	Combined Effect Size	0.154706	-2.10745	2.41686		61.1517	8.03789e-10	0.852825	0.881533	0.9389	-2.10745	2.41686
Number of incl. subjects	280				14
Number of incl. studies	10				15
Number of subgroups	2				16
					17
Analysis of variance	Sum of squares (Q*)	df	p		18
Between / Model	0.108922	1	0.741374		19
Within / Residual	8.2088	8	0.413344		20
Total	8.31772	9	0.502471		21
					22
Pseudo R2	0.0130952				23
					24
					25
					26
					27
					28
					29
					30
					31
					32
					33
					34
					35
					36
					37
					38
					39
					40
					41
					42
					43
					44
					45
					46
					47
					48
					49
					50
					51
					52
					53
					54
					55
					56
					57
					58
					59
					60
					61
					62
					63
					64
					65
					66
					67
					68
					69
					70
					71
					72
					73
					74
					75
					76
					77
					78
					79
					80
					81
					82
					83
					84
					85
					86
					87
					88
					89
					90
					91
					92
					93
					94
					95
					96
					97
					98
					99
					100
					101
					102
					103
					104
					105
					106
					107
					108
					109
					110
					111
					112
					113
					114
					115
					116
					117
					118
					119
					120
					121
					122
					123
					124
					125
					126
					127
					128
					129
					130
					131
					132
					133
					134
					135
					136
					137
					138
					139
					140
					141
					142
					143
					144
					145
					146
					147
					148
					149
					150
					151
					152
					153
					154
					155
					156
					157
					158
					159
					160
					161
					162
					163
					164
					165
					166
					167
					168
					169
					170
					171
					172
					173
					174
					175
					176
					177
					178
					179
					180
					181
					182
					183
					184
					185
					186
					187
					188
					189
					190
					191
					192
					193
					194
					195
					196
					197
					198
					199
					200

## Sheet: Moderator Analysis
Analysis model			Study name	Moderator	Hedges' g	Weight
Effect Size Measure	Hedges' g		NR	15	-0.484827	0.105381
Model	Random effects		GS-N	16	0.25371	0.102784
Confidence level	0.95		GS-G	13	0.315766	0.102731
			JM-N	18	0.483948	0.0975166
			JM-Dettol	20	0.522492	0.0974385
			JM-Cavex	14	-0.115634	0.0979637
			UN-G	19	2.94033	0.0963333
			MK-G	13	0	0.0979909
			MK-N	19	0	0.0979909
			Nassar and chow - G	22	-1.23975	0.103871
									B	SE	CI LL	CI UL	β	Z-value	p-value
								Intercept	0.00184281	1.96859	-4.45142	4.4551		0.000936109	0.999253
								Moderator	0.0146165	0.114783	-0.24504	0.274273	0.0432404	0.12734	0.898671
								Analysis of variance	Sum of squares (Q*)	df	p		Mean square	F-Value	p-value
								Model	0.0162155	1	0.898671		0.0162155	0.0149859	0.905588
								Residual	8.65641	8	0.372104		1.08205
								Total	8.67263	9	0.468026
								Combined effect size	0.248679
								T2 (method of moments estimation)	1.02039
								R2	0.00186974

## Sheet: Publication Bias Analysis
Meta-analysis model			Study name	Hedges' g	Standard Error									Egger Regression							Study name	Standardized residual												Study name	Inverse standard error	Z-value									Study name	Normal Quantile	Sample Quantile
Effect Size Measure	Hedges' g		NR	-0.484827	0.314642							Funnel Plot			Estimate	Standard error	CI LL	CI UL	Egger Regression and Begg & Mazumdar Rank Correlation		NR	-2.08494										Standardized Residual Histogram		NR	3.17821	-1.54088							Galbraith Plot		NR	-0.989169	-2.08494
Model	Fixed effect		GS-N	0.25371	0.356771									Intercept	11.9561	5.47621	-0.431991	24.3441			GS-N	0.401894												GS-N	2.80292	0.711127									GS-N	0.121587	0.401894
Confidence level	0.95		GS-G	0.315766	0.357596									Slope	-4.4892	2.12779	-9.30259	0.324197			GS-G	0.585632												GS-G	2.79645	0.883025									GS-G	0.372289	0.585632
			JM-N	0.483948	0.435055																JM-N	0.874223												JM-N	2.29856	1.11238									JM-N	0.649324	0.874223
			JM-Dettol	0.522492	0.436168									t test	2.18327						JM-Dettol	0.9639												JM-Dettol	2.2927	1.19792									JM-Dettol	0.989169	0.9639
			JM-Cavex	-0.115634	0.428663									p-value	0.0605528						JM-Cavex	-0.571572												JM-Cavex	2.33284	-0.269754									JM-Cavex	-0.649324	-0.571572
			UN-G	2.94033	0.451809																UN-G	6.48888												UN-G	2.21333	6.50791									UN-G	1.51793	6.48888
			MK-G	0	0.428273									Begg & Mazumdar							MK-G	-0.29029												MK-G	2.33496	0									MK-G	-0.372289	-0.29029
			MK-N	0	0.428273									∆x-y	26						MK-N	-0.29029												MK-N	2.33496	0									MK-N	-0.121587	-0.29029
			Nassar and chow - G	-1.23975	0.33952									Kendall's Tau a	0.577778						Nassar and chow - G	-4.29327												Nassar and chow - G	2.94533	-3.65148									Nassar and chow - G	-1.51793	-4.29327
														z	2.32551
														p	0.0200447
							Combined effect size	Observed		Heterogeneity														Bin	Proportion	Probability												Regression estimate											Regression estimate
							Hedges' g	0.119097		Q	61.1517																												Estimate	Standard error	CI LL	CI UL
							Standard error	0.122871		pQ	8.03789e-10													-∞; -5.6	0	1.07176e-08												Intercept	0										Intercept
							CI Lower limit	-0.158856		I2	0.852825													-5.6; -4	0.1	3.16605e-05												Slope	0.119097	0.122871	-0.158856	0.39705							Slope
							CI Upper limit	0.39705		T2	0.881533													-4; -2.4	0	0.00816586
							PI Lower limit	-2.02295		T	0.9389													-2.4; -0.8	0.1	0.203658																							Base sample quantiles on
							PI Upper limit	2.26115																-0.8; 0.8	0.5	0.576289
																								0.8; 2.4	0.2	0.203658
							Combined effect size	Adjusted		Trim and Fill	On													2.4; 4	0	0.00816586
							Hedges' g	0.119097		Estimator for missing studies	Leftmost Run/Rightmost run													4; 5.6	0	3.16605e-05
							Standard error	0.122871		Search from mean	Left													5.6; ∞	0.1	1.07176e-08
							CI Lower limit	-0.158856		Number of missing studies	0
							CI Upper limit	0.39705																* upper bound of bin is inclusive
							PI Lower limit	-2.02295
							PI Upper limit	2.26115
[truncated: 4 more columns]

## Sheet: Calculations
	Output #		Entry #	Study name	Raw difference	S (pooled)	Number of subjects	Cohen's d	Hedges' g	Variance (biased)	Variance	Standard error	Weight (fixed)	Weight (random)	CI Lower limit	CI Upper limit	Weight	Residual		ES forestplot	CI Bar LL	CI Bar UL		CES forest plot				Display # studies	Subgroup	Study name	Hedges' g	Standard Error	Weight (fixed)	Weight	CI Lower Limit	CI Upper Limit	Weight % within subgroup	Residual		ES forestplot	CI Bar LL	CI Bar UL		Display #	Subgroup	#	Studies in the subgroup	Q	pQ
Forest plot	1	1	1	NR	-0.14	0.283019	40	-0.494666	-0.484827	0.103059	0.0989999	0.314642	10.101	1.01985	-1.13163	0.142295	0.106127	-0.73097		-0.484827	0.646799	0.627122		Display # CES CI	11		Subgroup analysis	1	AA	NR	-0.484827	0.314642	10.101	0.730597	-1.12179	0.152133	0.148016	-0.785655		-0.484827	0.63696	0.63696		8	AA	1	7	59.9184	4.67619e-11
	2	2	2	GS-N			30	0.260768	0.25371	0.134467	0.127286	0.356771	7.85634	0.991259	-0.470045	0.991581	0.103151	0.00756699		0.25371	0.723754	0.737871		Display # CES PI	13			2	AA	GS-N	0.25371	0.356771	7.85634	0.715804	-0.477103	0.984522	0.145019	-0.047118		0.25371	0.730813	0.730813
	3	3	3	GS-G			30	0.324551	0.315766	0.135089	0.127875	0.357596	7.82015	0.99068	-0.407951	1.05705	0.103091	0.0696234		0.315766	0.723717	0.741287		CI Bar width	0.761922			3	AA	GS-G	0.315766	0.357596	7.82015	0.715503	-0.416736	1.04827	0.144958	0.0149384		0.315766	0.732502	0.732502
	4	4	4	JM-N			20	0.505351	0.483948	0.206384	0.189272	0.435055	5.28339	0.933877	-0.408664	1.41937	0.0971802	0.237805		0.483948	0.892612	0.935419		PI Bar width	2.25647			4	AA	JM-N	0.483948	0.435055	5.28339	0.685393	-0.430068	1.39796	0.138857	0.18312		0.483948	0.914016	0.914016
	5	5	5	JM-Dettol			20	0.545601	0.522492	0.207442	0.190242	0.436168	5.25645	0.933032	-0.370754	1.46195	0.0970923	0.27635		0.522492	0.893246	0.939463		Size of bubble	0.106127			9	BB	JM-Dettol	0.522492	0.436168	5.25645	5.25645	-0.393862	1.43885	0.325464	0.391404		0.522492	0.916354	0.916354		12	BB	2	3	1.23023	0.540578
	6	6	6	JM-Cavex			20	-0.120748	-0.115634	0.200365	0.183752	0.428663	5.44213	0.938716	-1.02133	0.779839	0.0976839	-0.361776		-0.115634	0.905701	0.895473						10	BB	JM-Cavex	-0.115634	0.428663	5.44213	5.44213	-1.01622	0.784953	0.336961	-0.246722		-0.115634	0.900587	0.900587
	7	7	7	UN-G	0.03	0.01	40	3	2.94033	0.2125	0.204131	0.451809	4.89882	0.921096	2.08536	3.91464	0.0958502	2.69419		2.94033	0.85497	0.974307						5	AA	UN-G	2.94033	0.451809	4.89882	0.678484	2.02569	3.85497	0.137458	2.6395		2.94033	0.914639	0.914639
	8	8	8	MK-G	0.38		20	0	0	0.2	0.183417	0.428273	5.45205	0.939011	-0.899767	0.899767	0.0977145	-0.246143		0	0.899767	0.899767						6	AA	MK-G	0	0.428273	5.45205	0.688155	-0.899767	0.899767	0.139417	-0.300828		0	0.899767	0.899767
	9	9	9	MK-N	0.4		20	0	0	0.2	0.183417	0.428273	5.45205	0.939011	-0.899767	0.899767	0.0977145	-0.246143		0	0.899767	0.899767						11	BB	MK-N	0	0.428273	5.45205	5.45205	-0.899767	0.899767	0.337575	-0.131089		0	0.899767	0.899767
	10	10	10	Nassar and chow - G	-0.02	0.0158114	40	-1.26491	-1.23975	0.12	0.115274	0.33952	8.67499	1.0032	-1.95223	-0.577588	0.104394	-1.4859		-1.23975	0.712481	0.662164						7	AA	Nassar and chow - G	-1.23975	0.33952	8.67499	0.722012	-1.92708	-0.55243	0.146276	-1.54058		-1.23975	0.687323	0.687323
																				#N/A																				#N/A
																				#N/A																				#N/A
																				#N/A																				#N/A
																				#N/A																				#N/A
																				#N/A																				#N/A
																				#N/A																				#N/A
																				#N/A																				#N/A
																				#N/A																				#N/A
																				#N/A																				#N/A
																				#N/A																				#N/A
																				#N/A																				#N/A
																				#N/A																				#N/A
																				#N/A																				#N/A
																				#N/A																				#N/A
																				#N/A																				#N/A
																				#N/A																				#N/A
																				#N/A																				#N/A
																				#N/A																				#N/A
																				#N/A																				#N/A
																				#N/A																				#N/A
																				#N/A																				#N/A
																				#N/A																				#N/A
																				#N/A																				#N/A
																				#N/A																				#N/A
																				#N/A																				#N/A
																				#N/A																				#N/A
																				#N/A																				#N/A
																				#N/A																				#N/A
																				#N/A																				#N/A
																				#N/A																				#N/A
																				#N/A																				#N/A
																				#N/A																				#N/A
																				#N/A																				#N/A
																				#N/A																				#N/A
																				#N/A																				#N/A
																				#N/A																				#N/A
																				#N/A																				#N/A
																				#N/A																				#N/A
																				#N/A																				#N/A
																				#N/A																				#N/A
																				#N/A																				#N/A
																				#N/A																				#N/A
																				#N/A																				#N/A
																				#N/A																				#N/A
																				#N/A																				#N/A
																				#N/A																				#N/A
																				#N/A																				#N/A
																				#N/A																				#N/A
																				#N/A																				#N/A
																				#N/A																				#N/A
																				#N/A																				#N/A
																				#N/A																				#N/A
																				#N/A																				#N/A
																				#N/A																				#N/A
																				#N/A																				#N/A
																				#N/A																				#N/A
																				#N/A																				#N/A
																				#N/A																				#N/A
																				#N/A																				#N/A
																				#N/A																				#N/A
																				#N/A																				#N/A
																				#N/A																				#N/A
																				#N/A																				#N/A
																				#N/A																				#N/A
																				#N/A																				#N/A
																				#N/A																				#N/A
																				#N/A																				#N/A
																				#N/A																				#N/A
																				#N/A																				#N/A
																				#N/A																				#N/A
																				#N/A																				#N/A
																				#N/A																				#N/A
																				#N/A																				#N/A
																				#N/A																				#N/A
																				#N/A																				#N/A
																				#N/A																				#N/A
																				#N/A																				#N/A
																				#N/A																				#N/A
																				#N/A																				#N/A
																				#N/A																				#N/A
																				#N/A																				#N/A
																				#N/A																				#N/A
																				#N/A																				#N/A
																				#N/A																				#N/A
																				#N/A																				#N/A
																				#N/A																				#N/A
																				#N/A																				#N/A
																				#N/A																				#N/A
																				#N/A																				#N/A
																				#N/A																				#N/A
																				#N/A																				#N/A
																				#N/A																				#N/A
																				#N/A																				#N/A
																				#N/A																				#N/A
																				#N/A																				#N/A
																				#N/A																				#N/A
																				#N/A																				#N/A
																				#N/A																				#N/A
																				#N/A																				#N/A
																				#N/A																				#N/A
																				#N/A																				#N/A
																				#N/A																				#N/A
																				#N/A																				#N/A
																				#N/A																				#N/A
																				#N/A																				#N/A
																				#N/A																				#N/A
																				#N/A																				#N/A
																				#N/A																				#N/A
																				#N/A																				#N/A
																				#N/A																				#N/A
																				#N/A																				#N/A
																				#N/A																				#N/A
																				#N/A																				#N/A
																				#N/A																				#N/A
																				#N/A																				#N/A
																				#N/A																				#N/A
																				#N/A																				#N/A
																				#N/A																				#N/A
																				#N/A																				#N/A
																				#N/A																				#N/A
																				#N/A																				#N/A
																				#N/A																				#N/A
																				#N/A																				#N/A
																				#N/A																				#N/A
																				#N/A																				#N/A
																				#N/A																				#N/A
																				#N/A																				#N/A
																				#N/A																				#N/A
																				#N/A																				#N/A
																				#N/A																				#N/A
																				#N/A																				#N/A
																				#N/A																				#N/A
																				#N/A																				#N/A
																				#N/A																				#N/A
																				#N/A																				#N/A
																				#N/A																				#N/A
																				#N/A																				#N/A
																				#N/A																				#N/A
																				#N/A																				#N/A
																				#N/A																				#N/A
																				#N/A																				#N/A
																				#N/A																				#N/A
																				#N/A																				#N/A
																				#N/A																				#N/A
																				#N/A																				#N/A
																				#N/A																				#N/A
																				#N/A																				#N/A
																				#N/A																				#N/A
																				#N/A																				#N/A
																				#N/A																				#N/A
																				#N/A																				#N/A
																				#N/A																				#N/A
																				#N/A																				#N/A
																				#N/A																				#N/A
																				#N/A																				#N/A
																				#N/A																				#N/A
																				#N/A																				#N/A
																				#N/A																				#N/A
																				#N/A																				#N/A
																				#N/A																				#N/A
																				#N/A																				#N/A
																				#N/A																				#N/A
																				#N/A																				#N/A
																				#N/A																				#N/A
																				#N/A																				#N/A
																				#N/A																				#N/A
																				#N/A																				#N/A
																				#N/A																				#N/A
																				#N/A																				#N/A
																				#N/A																				#N/A
																				#N/A																				#N/A
																				#N/A																				#N/A
																				#N/A																				#N/A
																				#N/A																				#N/A
																				#N/A																				#N/A
																				#N/A																				#N/A
																				#N/A																				#N/A
																				#N/A																				#N/A
																				#N/A																				#N/A
																				#N/A																				#N/A
																				#N/A																				#N/A
																				#N/A																				#N/A
																				#N/A																				#N/A
																				#N/A																				#N/A
																				#N/A																				#N/A
																				#N/A																				#N/A
																				#N/A																				#N/A
																				#N/A																				#N/A
																				#N/A																				#N/A
																				#N/A																				#N/A
[truncated: 101 more columns]
