# Supplementary material for: Effect of chemical disinfection on the dimensional stability of polyvinyl ether siloxane impression material: a systemic review and meta-analysis
Source: BMC Oral Health. 2023 Jul 10;23:471. doi: 10.1186/s12903-023-03168-8 (PMC10331969; doi:10.1186/s12903-023-03168-8)
Supplement: Supplementary file 4 — Supplementary Material 4 [file 12903_2023_3168_MOESM4_ESM.xlsx]

## Sheet: Sheet 1
Study	randomization	intervention	outocme data	outcome measurement	reported results	Overall	Risk of bias
Khatri et al 2020	Low	Some concerns	Low	Low	Low	Low
Mikaeel and Mustafa 2019	Some concerns	Low	Low	Some concerns	Low	Some concerns
Mohd et al 2021	No information	Low	Some concerns	Low	Low	Some concerns
Nassar et al 2017	High	Low	Low	Low	Some concerns	High
Nassar and Chow 2014	Low	Low	Low	Low	Some concerns	Low
Soganci et al 2018	Low	Low	Some concerns	Low	Low	Low
